# Supplementary material for: Factors predicting death and cancer in patients with giant cell arteritis in Western Norway 1972–2012: a retrospective observational cohort study
Source: Front Med (Lausanne). 2023 Sep 8;10:1243791. doi: 10.3389/fmed.2023.1243791 (PMC10514500; doi:10.3389/fmed.2023.1243791)
Supplement: SUPPLEMENTARY TABLE 1 — Complete uni-, block and final multivariable regression results for mortality analysis. N, number of observations; HR, hazard ratio; CI, confidence interval. [file Table_1.XLSX]

## Sheet: sheet 1
	Univariable	Univariable	Univariable	Blockwise	Blockwise	Final	Final
Characteristic	N	HR (95% CI)	p-value	HR (95% CI)	p-value	HR (95% CI)	p-value
Age at GCA diagnosis (per 10 years)	881	2.65 (2.32 to 3.03)	<0.001	2.79 (2.42 to 3.22)	<0.001	2.81 (2.41 to 3.27)	<0.001
Sex	881		0.247		0.051		0.186
female		Ref.		Ref.		Ref.
male		1.12 (0.92 to 1.36)		1.22 (1.00 to 1.49)		1.16 (0.93 to 1.44)
Centrality	881		0.973		0.691
rural		Ref.		Ref.
urban		1.00 (0.84 to 1.20)		0.96 (0.80 to 1.16)
Year of diagnosis	881		0.146		<0.001		0.002
>2002		Ref.		Ref.		Ref.
1972-1982		1.36 (0.96 to 1.93)		1.95 (1.34 to 2.82)		1.90 (1.28 to 2.84)
1983-1992		1.29 (0.94 to 1.77)		1.63 (1.17 to 2.27)		1.55 (1.09 to 2.20)
1993-2002		1.08 (0.79 to 1.47)		1.14 (0.83 to 1.57)		1.18 (0.84 to 1.66)
Smoking	881		<0.001		<0.001		<0.001
no		Ref.		Ref.		Ref.
yes		0.91 (0.70 to 1.18)		1.48 (1.13 to 1.93)		1.61 (1.22 to 2.12)
no answer		1.37 (1.10 to 1.70)		1.49 (1.20 to 1.87)		1.64 (1.28 to 2.10)
Diabetes, pre-existing	881		0.004		0.16		0.427
no		Ref.		Ref.		Ref.
yes		1.64 (1.20 to 2.24)		1.27 (0.92 to 1.75)		1.15 (0.82 to 1.60)
Hypertension, pre-existing	881		<0.001		<0.001		<0.001
no		Ref.		Ref.		Ref.
yes		1.55 (1.27 to 1.90)		1.47 (1.19 to 1.82)		1.48 (1.18 to 1.86)
Cardiovascular disease, previous	881		<0.001		0.027		0.054
no		Ref.		Ref.		Ref.
yes		1.82 (1.49 to 2.23)		1.28 (1.03 to 1.58)		1.26 (1.00 to 1.58)
Temporal artery biopsy	881		0.372		0.75
no		Ref.		Ref.
yes		0.92 (0.77 to 1.10)		0.97 (0.78 to 1.19)
Giant cells in biopsy	881		0.298		0.364
no		Ref.		Ref.
yes		0.90 (0.74 to 1.10)		0.90 (0.71 to 1.13)
Polymyalgia rheumatica	881		0.255		0.446
no		Ref.		Ref.
yes		0.89 (0.73 to 1.09)		0.93 (0.76 to 1.13)
Peripheral arthritis	881		0.256		0.394
no		Ref.		Ref.
yes		0.77 (0.48 to 1.23)		0.82 (0.51 to 1.32)
Jaw claudication	881		0.228		0.145
no		Ref.		Ref.
yes		0.85 (0.66 to 1.11)		0.82 (0.63 to 1.07)
Visual disturbance	881		0.005		0.113		0.609
no		Ref.		Ref.		Ref.
yes		1.40 (1.12 to 1.75)		1.24 (0.96 to 1.60)		1.08 (0.81 to 1.42)
Blindness (uni- or bilateral)	881		<0.001		0.002		0.874
no		Ref.		Ref.		Ref.
yes - one or both eyes		2.37 (1.61 to 3.47)		2.08 (1.34 to 3.21)		1.04 (0.64 to 1.69)
Temporal artery signs	881		0.27		0.17
no		Ref.		Ref.
yes		0.90 (0.76 to 1.08)		0.88 (0.74 to 1.06)
C-reactive protein (per 1 mg/L)	658	1.00 (1.00 to 1.00)	0.651	1.00 (1.00 to 1.00)	0.993
Erythrocyte sedimentation rate (per 1 mm/hour)	864	1.00 (1.00 to 1.01)	0.137	1.00 (0.99 to 1.01)	0.964
Hemoglobin (per 1 g/dL)	807	0.91 (0.85 to 0.97)	0.003	0.87 (0.77 to 0.97)	0.016	0.91 (0.85 to 0.98)	0.01
White cell count (per 1 x 10e9/L)	808	1.02 (0.99 to 1.05)	0.288	1.06 (1.01 to 1.12)	0.026	1.03 (1.00 to 1.06)	0.068
Platelet count (per 1 x 10e9/L)	676	1.00 (1.00 to 1.00)	0.21	1.00 (1.00 to 1.00)	0.115
Prednisolone dose, initial (per 1 mg/day)	808	1.00 (0.99 to 1.02)	0.593	0.95 (0.83 to 1.09)	0.511
Prednisolone dose, maximum (per 1 mg/day)	785	1.00 (0.99 to 1.02)	0.56	1.05 (0.91 to 1.20)	0.541
HR = Hazard Ratio, CI = Confidence Interval	HR = Hazard Ratio, CI = Confidence Interval	HR = Hazard Ratio, CI = Confidence Interval	HR = Hazard Ratio, CI = Confidence Interval	HR = Hazard Ratio, CI = Confidence Interval	HR = Hazard Ratio, CI = Confidence Interval	HR = Hazard Ratio, CI = Confidence Interval	HR = Hazard Ratio, CI = Confidence Interval
