# Supplementary material for: Factors predicting death and cancer in patients with giant cell arteritis in Western Norway 1972–2012: a retrospective observational cohort study
Source: Front Med (Lausanne). 2023 Sep 8;10:1243791. doi: 10.3389/fmed.2023.1243791 (PMC10514500; doi:10.3389/fmed.2023.1243791)
Supplement: SUPPLEMENTARY TABLE 2 — Complete uni-, block and final multivariable regression results for cancer analysis. N, number of observations; HR, hazard ratio; CI, confidence interval. [file Table_2.XLSX]

## Sheet: sheet 1
	Univariable	Univariable	Univariable	Blockwise	Blockwise	Final	Final
Characteristic	N	HR (95% CI)	p-value	HR (95% CI)	p-value	HR (95% CI)	p-value
Age at GCA diagnosis	767	1.17 (0.92 to 1.48)	0.2	1.13 (0.88 to 1.46)	0.338	1.14 (0.84 to 1.56)	0.389
Sex	767		0.065		0.023		0.492
female		Ref.		Ref.		Ref.
male		1.46 (0.99 to 2.17)		1.62 (1.08 to 2.43)		1.21 (0.70 to 2.09)
Centrality	767		0.995		0.911
rural		Ref.		Ref.
urban		1.00 (0.68 to 1.46)		1.02 (0.69 to 1.51)
Year of diagnosis	767		0.789		0.546		0.513
>2002		Ref.		Ref.		Ref.
1972-1982		0.76 (0.38 to 1.50)		0.61 (0.30 to 1.24)		not applicable
1983-1992		0.83 (0.46 to 1.48)		0.69 (0.38 to 1.28)		0.74 (0.34 to 1.57)
1993-2002		0.75 (0.43 to 1.32)		0.69 (0.39 to 1.22)		0.70 (0.38 to 1.28)
Smoking	767		0.057		0.026		0.228
no		Ref.		Ref.		Ref.
yes		0.82 (0.48 to 1.41)		0.82 (0.47 to 1.44)		0.67 (0.35 to 1.30)
no answer		1.41 (0.90 to 2.20)		1.54 (0.97 to 2.45)		1.17 (0.67 to 2.07)
Diabetes, pre-existing	767		0.939		0.722
no		Ref.		Ref.
yes		0.97 (0.45 to 2.09)		0.87 (0.40 to 1.90)
Hypertension, pre-existing	767		0.577		0.389
no		Ref.		Ref.
yes		1.14 (0.73 to 1.79)		1.24 (0.77 to 1.98)
Cardiovascular disease, previous	767		0.956		0.696
no		Ref.		Ref.
yes		1.01 (0.62 to 1.65)		0.90 (0.54 to 1.51)
Temporal artery biopsy	767		0.8		0.99
no		Ref.		Ref.
yes		0.95 (0.65 to 1.39)		1.00 (0.64 to 1.57)
Giant cells in biopsy	767		0.704		0.725
no		Ref.		Ref.
yes		0.92 (0.61 to 1.40)		0.92 (0.57 to 1.49)
Polymyalgia rheumatica	767		0.142		0.181
no		Ref.		Ref.
yes		1.34 (0.91 to 1.98)		1.31 (0.89 to 1.95)
Peripheral arthritis	767		0.198		0.245
no		Ref.		Ref.
yes		1.66 (0.81 to 3.42)		1.58 (0.76 to 3.27)
Jaw claudication	767		0.732		0.691
no		Ref.		Ref.
yes		1.09 (0.67 to 1.78)		1.11 (0.67 to 1.83)
Visual disturbance	767		0.845		0.987
no		Ref.		Ref.
yes		0.95 (0.56 to 1.61)		1.00 (0.57 to 1.75)
Blindness (uni- or bilateral)	767		0.628		0.769
no		Ref.		Ref.
yes - one or both eyes		0.72 (0.18 to 2.92)		0.81 (0.18 to 3.52)
Temporal artery signs	767		0.792		0.669
no		Ref.		Ref.
yes		0.95 (0.65 to 1.38)		0.92 (0.63 to 1.34)
C-reactive protein (per 1 mg/L)	552	1.00 (1.00 to 1.01)	0.273	1.01 (1.00 to 1.01)	0.048	1.00 (1.00 to 1.01)	0.061
Erythrocyte sedimentation rate (per 1 mm/hour)	747	1.00 (0.99 to 1.00)	0.175	0.98 (0.97 to 1.00)	0.009	0.99 (0.98 to 1.00)	0.053
Hemoglobin (per 1 g/dL)	693	0.97 (0.85 to 1.11)	0.676	0.84 (0.67 to 1.06)	0.13
White cell count (per 1 x 10e9/L)	696	1.00 (0.94 to 1.07)	0.978	0.97 (0.87 to 1.09)	0.622
Platelet count (per 1 x 10e9/L)	573	1.00 (1.00 to 1.00)	0.881	1.00 (1.00 to 1.00)	0.337
Prednisolone dose, initial (per 1 mg/day)	694	1.00 (0.96 to 1.03)	0.924	0.88 (0.68 to 1.13)	0.349
Prednisolone dose, maximum (per 1 mg/day)	675	1.00 (0.97 to 1.03)	0.918	1.14 (0.88 to 1.47)	0.343
HR = Hazard Ratio, CI = Confidence Interval	HR = Hazard Ratio, CI = Confidence Interval	HR = Hazard Ratio, CI = Confidence Interval	HR = Hazard Ratio, CI = Confidence Interval	HR = Hazard Ratio, CI = Confidence Interval	HR = Hazard Ratio, CI = Confidence Interval	HR = Hazard Ratio, CI = Confidence Interval	HR = Hazard Ratio, CI = Confidence Interval
